# Supplementary material for: Optimal surveillance strategy for invasive species management when surveys stop after detection
Source: Ecol Evol. 2014 Apr 11;4(10):1751–60. doi: 10.1002/ece3.1056 (PMC4063473; doi:10.1002/ece3.1056)
Supplement: Supplementary file 2 [file ece30004-1751-SD2.txt]

#########################################################################################################
## SURVEILLANCE OF INVASIVE SPECIES
## Scripts to determine survey effort requirements when detectability and costs change among sites 
## Inputs
##    psi_v: occupancy probabilities at each site under consideration (as a vector)
##    gam_v: detection rate at each site (conditional to species presence) (as a vector)
##    DCs_v: difference between late and early mgmt costs (Cu-Cd) at each site (as a vector)
##    B: survey budget (maximum cost of surveys)
##    printprogress: whether to follow how the sweeping of sites proceeds (binary search to determine S)
## Outputs 
##    $LM_v: survey effort allocation for the optimal and direct methods (sites reordered)
##    $Mcost: expected management costs
##    $Bcost: (expected) survey costs
##    $idx: index of sites (compared to original ordering)
##    $Bcost_opt: survey costs associated with optimal unconstrained allocation
##
## Ref: "Optimal surveillance strategy for invasive species management when surveys stop after detection"
## Gurutzeta Guillera-Arroita, Cindy E. Hauser and Michael A. McCarthy
## Ecology and Evolution (2014)
## For Q's or to report issues contact G. Guillera-Arroita
#########################################################################################################

#########################################################################################################
# METHOD 1: asumes surveys do not stop after detection (as in Hauser and McCarthy 2009)
#########################################################################################################
surveyeffort_costF <- function (psi_v, gam_v, DCs_v, B, printprogress=F) {   
  
  ### Get index and sort cells in relevant order
  quant <- psi_v*gam_v*DCs_v
  idx<-order(quant, decreasing = TRUE)
  psiO_v<-psi_v[idx]; gamO_v<-gam_v[idx];DCsO_v <- DCs_v[idx];quantO<-quant[idx];
  
  ### Optimal allocation without budget constraits
  LM_v <- log(psiO_v*gamO_v*DCsO_v)/gamO_v
  LM_v[gamO_v<1/(DCsO_v*psiO_v)] <- 0  # fill in zeros where appropriate
  Bcost_opt <- sum(LM_v)
  theoptim <- (Bcost_opt<B) # check whether B is de-facto not a constrain
  
  ### If budget is indeed constrained, recalculate solution
  if (!theoptim){
        
    ## find lambN1 to get S - based on a binary search to speed up (needed if large number of sites)
    lambN1tmp_v<-rep(NA,length(psi_v))   ## to keep track of values, but could do without vector
    minS<-1;maxS<-length(psi_v);
    tmp <- log(quantO)/gamO_v
    theS<-NA
    while (maxS-minS>1){
        #get S to assess in this round (mid point in the range of sites still under consideration)
        S<-round(minS+(maxS-minS)/2); if (printprogress) print(S);  
        #determine the values involved in condition for this S
        UB<-quantO[S]; LB<-ifelse(S<length(psi_v),quantO[S+1],-2^53)
        #compute lambN1 (assuming this S is correct)
        lambN1tmp_v[S] <- exp((sum(tmp[1:S])-B)/sum(1/gamO_v[1:S]))
        #evaluate whether lambN1 is within the range;
        if ((lambN1tmp_v[S]<=UB)&(lambN1tmp_v[S]>=LB)) {minS<-S;maxS<-S;}
        #if not, whether lambN1 is too small/large indicates whether S should be larger/smaller 
        if (lambN1tmp_v[S]>UB) maxS<-S     
        if (lambN1tmp_v[S]<LB) minS<-S
    } #end while (maxS-minS)
    
    ## save results and handle special case
    theS<-S
    if (S==(length(psi_v)-1)){ #check if boundary between the 2 last sites or whether all sites in S 
      UB<-quantO[S];LB<-quantO[S+1]
      lambN1tmp_v[S] <- exp((sum(tmp[1:S])-B)/sum(1/gamO_v[1:S]))
      if (lambN1tmp_v[S]<=LB){  #all sites are in set S, update the S and get corresponding lambN
        theS<-S+1
        lambN1tmp_v[S+1]<-exp((sum(tmp)-B)/sum(1/gamO_v))
      }
    }
       
    ## compute survey requirements based on the identified split of sites (S) and lambN1    
    LM_v <- 1/gamO_v * log(quantO/lambN1tmp_v[theS])
    if (theS<length(psi_v)) {LM_v[(theS+1):length(psi_v)] <- 0}
  }#end if budget constrained
  
  ### Compute corresponding management and survey costs, and return results
  Bcost <- sum(LM_v)
  Mcost <- sum(psiO_v*DCsO_v*exp(-gamO_v*LM_v)) 
  return(list(LM_v=LM_v,Mcost=Mcost,Bcost=Bcost,idx=idx,Bcost_opt=Bcost_opt))
  
}#end function


#########################################################################################################
# METHOD 2: considers surveys stop after detection (as in Guillera-Arroita et al)
#########################################################################################################
surveyeffort_costE <- function (psi_v, gam_v, DCs_v, B, printprogress=F) {   
  
  ### Get index and sort cells in relevant order
  quant <- psi_v*gam_v*DCs_v
  idx<-order(quant, decreasing = TRUE)
  psiO_v<-psi_v[idx]; gamO_v<-gam_v[idx];DCsO_v<-DCs_v[idx];quantO<-quant[idx];
  
  ### First calculate optimal allocation without budget constraits
  LM_v <- log((psiO_v/(1-psiO_v)) * (gamO_v*DCsO_v-1) ) /gamO_v
  LM_v[gamO_v<1/(DCsO_v*psiO_v)] <- 0 #fill in zeros where appropriate
  tmp<-(1-psiO_v)*LM_v+psiO_v*(1-exp(-gamO_v*LM_v))/gamO_v
  tmp[psiO_v>.999]<-1/gamO_v[psiO_v>.999]  #if psi=1, E[L]=1/gamma (even if LM infty)
  Bcost_opt <- sum(tmp)  #expected survey costs
  theoptim <- (Bcost_opt<B) #check whether B is de-facto not a constrain
  
  ### If budget is indeed constrained, recalculate solution
  if (!theoptim){
    ## find lambN1 to get S - based on a binary search to speed up (needed if large number of sites)
    lambN1tmp_v<-rep(NA,length(psi_v))   ## to keep track of values, but could do without vector
    minS<-1;maxS<-length(psi_v);
    while (maxS-minS>1){
      #get S to assess in this round (mid point in the range of sites still under consideration)
      S<-round(minS+(maxS-minS)/2); if (printprogress) print(S);  
      #determine the values involved in condition for this S
      UB<-quantO[S]; LB<-ifelse(S<length(psi_v),quantO[S+1],-2^53)
      if (UB==LB) LB<-LB*0.999 #to avoid optim problems if the consecutive sites have exactly same value
      # find lambN1 numerically (if exists, assuming this S is correct)
      lambN1tmp_v[S]<-optim(quantO[S],fn=getlambN1f_inv,method=c("L-BFGS-B"),upper=UB,lower=LB,control=list(), 
                    hessian=FALSE, S=S,psiO_v=psiO_v,gamO_v=gamO_v,DCsO_v=DCsO_v,B=B)$par 
      #evaluate whether lambN1 is within the range
      if ((lambN1tmp_v[S]<UB)&(lambN1tmp_v[S]>LB)) {minS<-S;maxS<-S;}      
      #if not, whether the numerical search led to lower/upper boundary indicates if S should be larger/smaller 
      if (lambN1tmp_v[S]==UB) maxS<-S
      if (lambN1tmp_v[S]==LB) minS<-S      
    }#while (maxS-minS)
    
    ## save results and handle special case
    theS<-S
    if (S==(length(psi_v)-1)){ #check if boundary between the 2 last sites or whether all sites in S
      UB<-quantO[S];LB<-quantO[S+1]
      if (UB==LB) LB<-LB*0.999
      lambN1tmp_v[S]<-optim(quantO[S], fn=getlambN1f_inv, method=c("L-BFGS-B"),upper=UB,lower=LB,control=list(),
                    hessian=FALSE,S=S,psiO_v=psiO_v,gamO_v=gamO_v,DCsO_v=DCsO_v,B=B)$par
      if (lambN1tmp_v[S]==LB){  #all sites are in set S, update the S and get corresponding lambN
        theS<-S+1
        lambN1tmp_v[S+1]<-optim(quantO[theS],fn=getlambN1f_inv,method=c("L-BFGS-B"),upper=LB,lower=(1/2^53),control=list(),
                                hessian=FALSE, S=theS,psiO_v=psiO_v,gamO_v=gamO_v,DCsO_v=DCsO_v,B=B)$par
      }
    }
    
    ## compute survey requirements based on the identified split of sites (S) and lambN1 
    LM_v<-rep(0,length(psi_v))
    LM_v[1:theS] <- 1/gamO_v[1:theS] * log(psiO_v[1:theS]/(1-psiO_v[1:theS])*(DCsO_v[1:theS]*gamO_v[1:theS]-lambN1tmp_v[theS])/ lambN1tmp_v[theS])
  }#end if !theoptim (budget constrained) 
  
  ### Compute corresponding management and survey costs, and return results
  tmp<-(1-psiO_v)*LM_v+psiO_v*(1-exp(-gamO_v*LM_v))/gamO_v
  tmp[psiO_v>.999]<-1/gamO_v[psiO_v>.999]  #if psi=1, E[L]=1/gamma (even if LM infty)
  Bcost <- sum(tmp)  #expected survey costs
  Mcost <- sum(psiO_v*DCsO_v*exp(-gamO_v*LM_v))
  return(list(LM_v=LM_v,Mcost=Mcost,Bcost=Bcost,idx=idx,Bcost_opt=Bcost_opt))
  
}#end function


# function needed to find lambN1 numerically in Method 2
getlambN1f_inv <- function (lambN1,S,psiO_v,gamO_v,DCsO_v,B) {
  tmp1 <- 1/(psiO_v[1:S] * (DCsO_v[1:S]*gamO_v[1:S]-lambN1) / ((1-psiO_v[1:S])*lambN1))
  tmp2 <- -log(tmp1)/gamO_v[1:S]
  tmp3 <- (1-psiO_v[1:S])*tmp2 + psiO_v[1:S]*(1-tmp1)/gamO_v[1:S]  
  diff <- abs(sum(tmp3)-B)
}
